# Supplementary material for: Assessing site formation and assemblage integrity through stone tool refitting at Gruta da Oliveira (Almonda karst system, Torres Novas, Portugal): A Middle Paleolithic case study
Source: PLoS One. 2018 Feb 16;13(2):e0192423. doi: 10.1371/journal.pone.0192423 (PMC5815586; doi:10.1371/journal.pone.0192423)
Supplement: S1 Table — The nature of the refit links, the layer of provenience (LoP) assignment, and its rationale, are given for each set. The Mousterian Cone proveniences (layers 26–27) are highlighted. See main text for definitions. (XLSX) [file pone.0192423.s001.xlsx]

## Sheet: S1 Table
Table S1. Distribution per archeo-stratigraphic unit of provenience (layer) of individual items in Gruta da Oliveira (layers 15-27) refit sets. The nature of the refit links, the layer of provenience (LoP) assignment, and its rationale, are given for each set. The Mousterian Cone proveniences (layers 26-27) are highlighted. See main text for definitions.
Refit #	15	16	16bis	17	18	19	20	21	22	23	24	25	26	27	Total	Links	LoP*	Observations
1000	–	–	–	–	–	–	–	–	1	1	–	–	1	–	3	Long	22	One piece lost to the Mousterian Cone below.
1001	–	–	–	–	–	–	–	–	2	–	–	–	–	–	2	Intra	22
1002	–	–	–	–	–	–	–	–	2	–	1	–	–	–	3	Long	22	One piece in P16 lost to underlying unit via wall effect.
1003	–	–	–	–	–	–	–	–	2	–	–	–	–	–	2	Intra	22
1004	–	–	–	–	–	–	–	–	1	–	–	–	1	–	2	Long	22	One piece lost to the Mousterian Cone below.
1005	–	–	–	–	–	–	–	–	2	–	–	–	–	–	2	Intra	22
1006	–	–	–	–	–	–	–	–	–	1	–	–	–	1	2	Anomalous	?	The layer 23 piece comes from the openwork éboulis against the back wall and, as with the piece lost to the Mousterian Cone, could derive from higher up in sequence, so LoP is uncertain.
1007	–	–	–	–	–	–	–	–	1	–	–	–	1	–	2	Long	22	One piece lost to the Mousterian Cone below.
1008	–	–	–	–	–	–	–	–	–	1	–	–	1	–	2	Long	23	One piece lost to the Mousterian Cone below.
1009	–	–	–	–	1	–	–	–	2	–	–	–	–	–	3	Long	18	The pieces from layer 22 are in P15 against the north wall and reflect loss to underlying unit via wall effect.
1010	–	–	–	–	–	–	–	1	2	–	–	–	–	–	3	Adjacent	22	The piece from layer 21 comes from the openwork éboulis against the back wall, hence layer 22 is the assigned LoP.
1011	–	–	–	4	3	1	4	–	–	–	–	–	1	1	14	Long	18	All the pieces in layer 20 are in the P band in direct contact with the north wall and reflect displacement from higher up. In the O band all pieces come from layer 18 except for one, which is provenanced to layer 17 but comes from a cemented area in which the décapage was less precise. The parsimonious view here is that layer 18 is the LoP.
1012	–	–	–	–	–	–	–	–	2	3	–	–	–	–	5	Adjacent	22
1013	–	–	–	–	–	–	–	–	5	–	–	–	–	–	5	Intra	22
1014	–	–	–	–	–	–	–	–	3	–	1	–	–	–	4	Long	22	One piece in P15 lost to underlying unit via wall effect.
1015	–	–	–	–	–	–	–	–	7	1	2	1	–	–	11	Long	22	The pieces in layers 24-25 (all from P/15-16) represent loss to underlying unit via wall effect.
1016	–	–	–	–	–	–	–	–	–	–	–	–	–	2	2	Intra	?	Each of these two Mousterian Cone pieces could have come from any of the units above (layers 15-23), so LoP is uncertain.
1017	–	–	–	–	–	–	–	–	2	–	–	–	–	–	2	Intra	22
1018	–	–	–	–	–	–	–	–	2	–	–	–	–	–	2	Intra	22
1019	2	–	–	–	–	–	–	–	–	–	–	–	–	–	2	Intra	15
1020	2	–	–	–	–	–	–	–	–	–	–	–	–	–	2	Intra	15
1021	–	–	–	2	–	–	–	–	–	–	–	–	–	–	2	Intra	17
1022	–	–	–	–	1	–	–	–	–	–	–	–	1	–	2	Long	18	One piece lost to the Mousterian Cone below.
1023	–	–	–	–	–	1	1	–	–	–	–	–	–	–	2	Adjacent	?	Both pieces come from the openwork éboulis against the back wall. Direction of movement cannot be ascertained, hence no LoP is assigned.
1024	1	–	–	–	–	–	–	–	–	–	–	–	–	1	2	Long	15	One piece lost to the Mousterian Cone below.
1025	–	–	–	–	1	–	1	–	–	–	–	–	–	–	2	Anomalous	?	The layer 18 piece comes from the openwork éboulis against the back wall and the layer 20 piece comes from against the north wall in P15, so both could be displaced from higher-up in the sequence and no LoP is assigned.
1026	–	–	–	–	1	–	–	–	1	–	–	–	–	–	2	Anomalous	?	Both pieces are in P15 against the north wall, so both could be displaced from higher-up in the sequence and no LoP is assigned.
1027	–	–	–	2	–	–	–	–	–	–	–	–	–	–	2	Intra	17
1028	–	1	–	1	–	–	–	–	–	–	–	–	–	–	2	Adjacent	?	Both pieces are in P18, in area subject to strong wall effect, so the direction of movement is uncertain and no LoP is assigned.
1029	–	–	–	–	–	–	2	–	–	–	–	–	–	–	2	Intra	20
1030	–	–	–	–	–	–	–	1	1	–	–	–	–	–	2	Adjacent	?	The piece-plotting information is only approximate for both pieces, so no LoP is assigned.
1031	–	–	–	–	1	1	–	–	–	–	–	–	–	–	2	Adjacent	19
1032	–	–	–	–	–	2	–	–	–	–	–	–	–	–	2	Intra	19
1033	–	–	–	–	1	1	–	–	–	–	–	–	–	–	2	Adjacent	18
1034	1	–	–	–	–	1	–	–	–	–	–	–	1	–	3	Long	15	The layer 19 piece comes from an area that the corresponding décapage plan denotes as “root-disturbed,” so the parsimonious view here is that layer 15 is the LoP with two pieces lost to underlying units or the Mousterian Cone via bioturbation and wall effect. That piece may also correspond to a labelling error, as the corresponding inventory number is logged as "bone" in the field catalogue.
1035	–	–	–	–	1	1	–	–	–	–	–	–	–	–	2	Adjacent	18
1036	–	–	–	–	–	–	–	1	–	1	–	–	–	–	2	Long	21	The piece from layer 23 comes from against the north wall and reflects loss to an underlying unit via wall effect.
1037	–	–	–	1	–	–	–	–	–	–	–	–	–	1	2	Long	17	One piece lost to the Mousterian Cone below.
1038	2	–	–	–	–	–	–	–	–	–	–	–	–	–	2	Intra	15
1039	–	–	–	–	2	–	–	–	–	–	–	–	–	–	2	Intra	18
1040	–	–	–	–	2	–	–	–	–	–	–	–	–	–	2	Intra	18
1041	–	–	–	–	–	–	–	2	–	–	–	–	–	–	2	Intra	21
1042	–	–	–	–	–	–	–	–	–	–	–	–	2	–	2	Intra	?	Each of these two Mousterian Cone pieces could have come from any of the units above (layers 15-23), so LoP is uncertain.
1043	–	–	–	–	–	–	–	–	–	1	–	–	1	–	2	Long	23	One piece lost to the Mousterian Cone below.
1044	–	–	–	–	–	2	–	–	–	–	–	–	–	–	2	Intra	19
1045	–	–	–	–	–	–	–	1	1	–	–	–	–	–	2	Adjacent	21
1046	–	–	–	–	1	–	1	–	–	–	–	–	–	–	2	Anomalous	?	The layer 18 piece is probably upwardly displaced because of a nearby small-mammal burrow (open during the excavation, between two field seasons) that penetrates deeply into the underlying deposit; probably a layer 20 knapping event, but no certainty is possible and no EoP is assigned.
1047	–	–	–	–	–	1	1	–	–	–	–	–	–	–	2	Adjacent	19
1048	2	–	–	–	–	–	–	–	–	–	–	–	–	–	2	Intra	15
1049	–	–	–	–	1	–	1	–	–	–	–	–	–	–	2	Long	18	The layer 20 piece comes from the openwork éboulis against the back wall in O18 and reflects loss to an underlying unit via wall effect.
1050	–	–	–	–	–	2	1	–	–	–	–	–	–	–	3	Adjacent	19
1051	–	–	–	–	–	–	1	–	–	–	–	–	–	1	2	Long	20	One piece lost to the Mousterian Cone below.
1052	–	–	–	–	2	–	–	–	–	–	–	–	–	–	2	Intra	18
1053	–	–	–	–	–	–	1	–	1	–	–	–	–	–	2	Anomalous	?	Direction of the displacement cannot be determined, so no LoP is assigned.
1054	–	–	–	–	–	1	–	–	–	–	–	–	–	1	2	Long	19	One piece lost to the Mousterian Cone below.
1055	–	–	–	–	1	–	2	1	–	–	–	–	–	–	4	Adjacent	20	In the field, the "layer 18" piece was assigned on the basis of elevation criteria but in fact comes from a fissure in the bedrock of the ramp connecting the Access Corridor with the 27-S Chamber, a surface that was exposed as rock floor at the time of formation of layers 20-21 — much as with layer 16bis of grid units L-N/20-23.
1056	2	–	–	–	–	–	1	–	–	–	–	–	–	–	3	Long	15	The layer 20 piece comes P15 against the wall and reflects loss to an underlying unit via wall effect.
1057	–	–	–	–	2	3	–	–	–	–	–	–	–	–	5	Adjacent	18	One of the layer 19 pieces comes from the interface between the two units and could as well have been ascribed to layer 18 — hence the LoP assignation of this refit.
1058	–	1	–	–	3	–	–	–	–	–	–	–	–	–	4	Intra	18	The piece from layer 16 comes from N15. The piece was labelled "layer 16" in the field based on elevation criteria. It comes from the very narrow space between the south wall of the Access Corridor and the large boulder fallen on top of layer 19. The geometry of interfaces in the N15>14 stratigraphic cross-section subsequently showed that the collpase of the rock mass had significantly deformed t…
1059	–	–	–	2	–	–	–	–	–	–	–	–	–	–	2	Intra	17
1060	–	–	–	–	–	–	2	–	–	–	–	–	–	–	2	Intra	20
1061	–	1	–	–	–	1	–	–	–	–	–	–	–	–	2	Adjacent	19	In the field, the "layer 16" piece was assigned on the basis of elevation criteria but in fact comes from a fissure in the bedrock of the ramp connecting the Access Corridor with the 27-S Chamber, a surface that was exposed as rock floor at the time of formation of layer 19 — much as with layer 16bis of grid units L-N/20-23.
1062	–	3	–	2	–	1	–	–	–	–	–	–	–	–	6	Long	16	The piece from layer 19 comes from P16, against the north wall and reflects loss to underlying unit via wall effect.
1063	–	–	–	–	3	2	–	–	–	–	–	–	–	–	5	Adjacent	18
1064	–	–	–	–	1	1	1	–	–	–	–	–	–	–	3	Anomalous	?	The piece from layer 20 comes from P15 against the north wall, and reflects loss to underlying unit via wall effect, but the direction of the displacement cannot be determined from the other pieces, so no LoP is assigned
1065	–	–	–	–	–	1	1	–	–	–	–	–	–	–	2	Adjacent	19
1066	–	–	–	–	–	2	–	–	–	–	–	–	–	–	2	Intra	19
1067	1	1	–	–	–	–	–	–	–	–	–	–	–	–	2	Adjacent	15
1068	–	–	–	–	–	–	1	–	1	–	–	–	–	–	2	Long	22	The layer 20 piece is from the openwork éboulis against the back wall in O17 and reflects upward displacement, probably as a result of the major rock collapse events recorded at the elevation of layers 19-20.
1069	3	–	–	1	–	–	–	–	–	–	–	–	–	–	4	Long	15	All the pieces are from grid unit P18, in the openwork éboulis against the back end of the Access Corridor. The piece from layer 17 reflects loss to an underlying unit via wall effect.
1070	–	–	–	–	–	1	1	–	–	–	–	–	–	–	2	Adjacent	19
1071	–	–	–	–	–	1	1	–	–	–	–	–	–	–	2	Adjacent	20	The LoP assigned is layer 20 because the layer 19 piece comes from a burrow.
1072	–	–	–	–	–	1	1	–	–	–	–	–	–	–	2	Adjacent	19
1073	2	–	–	–	–	–	–	–	–	–	–	–	–	–	2	Intra	15
1074	–	–	–	1	–	1	–	–	–	1	–	–	1	–	4	Anomalous	?	The layer 17 piece comes from a syn-depositionally indurated area in O17 and so that layer represents this refit's most likely LoP. Given the vertical scatter, however, no certainty is possible and no LoP is assigned.
1075	2	–	–	–	–	–	–	–	–	–	–	–	–	–	2	Intra	15
1076	–	–	–	1	1	–	1	1	–	–	–	–	–	–	4	Anomalous	?	Given the vertical scatter, no LoP is assigned..
1077	1	–	2	–	–	–	–	–	–	–	–	–	–	–	3	Adjacent	15
1078	–	–	–	–	3	1	–	–	–	1	–	–	–	–	5	Long	18	The piece from layer 23 is in P15 against the north wall and reflects loss to underlying unit via wall effect.
1079	–	1	1	2	–	–	–	–	–	–	–	–	–	–	4	Adjacent	16	The two layer 17 pieces come from an area of square O15 marked in the corresponding décapage plan as root-disturbed.
1080	–	–	–	1	2	–	2	–	–	–	–	–	–	–	5	Long	18	The layer 20 pieces are from N-O/17, in the openwork éboulis against the back wall.
1081	–	–	–	–	–	2	–	–	–	–	–	–	–	–	2	Intra	19
1082	–	–	–	–	1	–	1	–	–	–	–	–	–	–	2	Long	20	The layer 18 piece is from P17, in the openwork éboulis against the back wall, and reflects upward displacement, probably as a result of the major rock collapse events recorded at the elevation of layers 19-20.
1083	–	–	–	1	1	–	–	–	–	–	–	–	–	–	2	Adjacent	18	The assigned LoP is layer 18 because the layer 17 piece comes from N19, in a fissure in the bedrock of the ramp connecting the Access Corridor with the 27-S Chamber, a surface that was exposed as rock floor at the time of formation of layer 18 — much as with layer 16bis of grid units L-N/20-23.
1084	–	–	–	–	–	1	–	–	1	1	–	–	–	–	3	Anomalous	?	The "layer 22" piece is a labeling error. The other two pieces come from agains the north wall, so the direction of the displacement cannot be ascertained and no LoP is assigned.
1085	–	1	–	–	–	1	–	–	–	–	–	–	–	–	2	Anomalous	?	Both pieces come from the openwork éboulis against the back wall, so the direction of the displacement cannot be ascertained and no LoP is assigned.
1086	–	–	–	1	–	–	1	–	–	–	–	–	–	–	2	Long	20	The layer 17 piece is from O17, in the openwork éboulis against the back wall, and reflects upward displacement, probably as a result of the major rock collapse events recorded at the elevation of layers 19-20.
1087	1	1	–	–	–	–	–	–	–	–	–	–	–	–	2	Adjacent	15
1088	–	–	–	–	–	1	–	–	–	1	–	–	1	–	3	Long	19	The layer 23 piece is from against the north wall in P15. As with the Mousterian Cone piece, it reflects loss to underlying unit via wall effect.
1089	–	–	–	–	–	–	1	–	–	1	–	–	–	–	2	Long	20	The layer 23 piece comes from against the north wall in P15 and reflects loss to underlying unit via wall effect.
1090	–	–	–	–	–	–	2	–	–	–	–	–	–	–	2	Intra	20
1091	–	1	1	–	–	1	–	–	–	–	–	–	–	–	3	Long	16	The layer 19 piece is from O18, in the openwork éboulis against the back wall.
1092	–	–	–	–	–	–	2	–	–	–	–	–	–	–	2	Intra	20
1093	–	1	–	–	1	–	–	–	–	–	–	–	–	–	2	Anomalous	?	Both pieces come from apparently intact areas of the deposit and the direction of the displacement cannot be ascertained, hence no LoP is assigned.
1094	–	1	–	–	1	–	–	–	–	–	–	–	–	–	2	Anomalous	?	The layer 18 piece comes from an area marked as root-disturbed in the décapage plan and the layer 16 piece comes from the openwork éboulis against the back wall. As the direction of the displacement cannot be ascertained, no LoP is assigned.
1095	2	–	–	–	–	–	–	–	–	–	–	–	–	–	2	Intra	15
1096	–	–	–	–	–	–	1	1	–	–	–	–	–	–	2	Adjacent	?	Both pieces come from the openwork éboulis against the back wall, so the direction of the displacement cannot be ascertained and no LoP is assigned.
1097	–	–	–	–	–	–	3	1	–	–	–	–	–	–	4	Adjacent	20
1098	–	–	–	–	–	–	–	2	–	–	–	–	–	–	2	Intra	21
1099	–	–	–	–	–	2	–	–	–	–	–	–	–	–	2	Intra	19
1100	–	3	1	1	–	–	–	–	–	–	–	–	–	1	6	Long	16	One piece lost to the Mousterian Cone below.
1101	1	–	–	–	–	–	–	–	–	–	–	–	1	–	2	Long	15	One piece lost to the Mousterian Cone below.
1102	–	–	–	1	1	–	–	–	–	–	–	–	–	–	2	Adjacent	17
1103	–	–	–	2	–	–	–	–	–	–	–	–	–	–	2	Intra	17
1104	–	–	–	–	–	5	2	–	–	–	–	–	–	–	7	Adjacent	19
1105	2	–	–	–	–	–	–	–	–	–	–	–	–	–	2	Intra	15
1106	–	–	–	3	1	–	1	–	–	–	–	–	–	2	7	Long	17	The layer 20 piece, which comes from the openwork éboulis against the back wall, represents — as do the two pieces from the Mousterian Cone — loss to underlying unit via wall effect.
1107	–	–	–	2	–	–	1	–	–	–	–	–	–	–	3	Long	17	The layer 20 piece comes from P15 and reflects loss to underlying unit via wall effect.
1108	–	–	1	–	–	3	–	2	–	–	–	–	–	–	6	Long	19	The layer 16bis piece comes from the basal fill of the Karren-like bedrock of 27-S Chamber, exposed at the time of formation of layers 20-21. The two layer 21 pieces come from against the wall in P/15-16 and reflect loss to unerlying unit via wall effect.
1109	–	1	–	2	–	1	1	–	–	–	–	–	–	–	5	Anomalous	?	The direction of the displacement cannot be ascertained and no LoP is assigned.
1110	–	1	–	–	1	–	–	–	–	–	–	–	–	–	2	Long	16	The layer 18 piece was found in a burrowed area in the openwork éboulis against the back wall.
1111	–	–	–	–	–	3	–	–	–	–	–	–	–	–	3	Intra	19
1112	–	–	–	1	–	3	3	–	–	–	–	–	–	–	7	Long	19	The layer 17 piece comes from an area marked in the décapage plan as root-disturbed.
1113	–	1	–	1	5	–	–	–	2	1	–	–	–	–	10	Long	18	The pieces in layers 22-23 come from P/15-16 against the north wall and reflect loss to underlying unit via wall effect. The piece in layer 16 is from the fill of fissures in the bedrock ramp (exposed as rock floor at the time of formation of layer 18) linking the Access Corridor and the 27-S Chamber.
1114	–	–	–	–	3	1	–	–	–	–	–	–	2	1	7	Long	18	Three pieces lost to the Mousterian Cone below.
1115	–	–	–	1	2	3	–	–	–	–	–	–	–	–	6	Adjacent	19	The piece from layer 17 is from N19 and comes from the fill of fissures in the bedrock ramp (exposed as rock floor at the time of formation of layers 18-19) linking the Access Corridor and the 27-S Chamber.
1116	–	–	–	1	1	1	–	–	–	–	–	–	–	–	3	Adjacent	19	The layer 17 piece is from O19 and comes from the fill of fissures in the bedrock ramp (exposed as rock floor at the time of formation of layers 18-19) linking the Access Corridor and the 27-S Chamber. The layer 18 piece icomes from the bottom of a burrow.
1117	–	–	–	1	1	2	1	–	–	–	–	–	2	–	7	Long	19	The layer 17 piece comes from the openwork éboulis against the back wall, the layer 18 piece is from a burrow, and two pieces were lost to the Mousterian Cone below.
1118	1	–	–	1	–	–	–	–	–	–	–	–	–	–	2	Long	15	The layer 17 piece comes from the openwork éboulis against the back wall of the Access Corridor and reflects loss to underlying unit via wall effect. The layer 15 piece comes L21 in the 27-S Chamber.
1119	–	–	–	1	5	–	–	–	–	–	–	–	–	–	6	Adjacent	18	Note that the layer 17 piece comes from the basal spit of the layer, at the interface with layer 18, so its field assignment could well result from décapage error.
1120	1	–	–	–	1	–	–	–	–	–	–	–	1	1	4	Long	15	The layer 18 piece comes from P16, in the openwork éboulis against the back wall, and reflects loss to underlying unit via wall effect — as do the two pieces lost to the Mouterian Cone below.
1121	–	–	–	1	–	1	–	–	–	–	–	–	–	–	2	Anomalous	?	Both pieces come from the openwork éboulis against the back wall and the direction of displacement cannot be ascertained.
1122	1	–	–	–	–	7	–	–	–	–	–	–	–	–	8	Long	19	The layer 15 piece is from against the wall in M20, an area along which significant disturbance was identified through layer 15 down to bedrock and reflects upward displacement via wall effect.
1123	8	–	–	–	–	–	–	–	–	–	–	–	–	–	8	Intra	15
1124	–	–	–	–	5	5	–	–	–	–	–	–	–	–	10	Adjacent	18
1125	–	–	–	–	–	2	–	–	–	–	–	–	–	–	2	Intra	19
1126	–	–	–	1	–	–	1	–	–	–	–	–	–	–	2	Adjacent	20	The layer 17 piece comes from N15. The piece was so labelled in the field based on elevation criteria. It comes from the very narrow space between the south wall of the Access Corridor and the large boulder fallen on top of layer 19. The geometry of interfaces in the N15>14 stratigraphic cross-section subsequently showed that the collpase of the rock mass had significantly deformed the pre-existi…
1127	2	1	–	1	–	–	–	–	–	–	–	–	–	–	4	Long	15	The layer 17 piece comes from the openwork éboulis against the back wall.
1128	7	–	1	–	–	–	–	–	–	–	–	–	–	–	8	Intra	15	The layer 16 piece is a labeling error, as, in the finds inventory, the number marked on it (N21-721) corresponds to a flint, not a quartzite flake.
1129	2	–	–	–	–	–	–	–	–	–	–	–	–	–	2	Intra	15
1130	–	1	–	1	–	–	–	–	–	–	–	–	–	1	3	Long	16	One piece lost to the Mousterian Cone below. The layer 17 piece comes from a root-disturbed area indicated in the corresponding décapage plan.
1131	6	–	–	–	–	–	–	–	–	–	–	–	–	–	6	Intra	15
1132	3	–	–	–	–	–	–	–	–	–	–	–	–	–	3	Intra	15
1133	19	1	–	1	1	–	–	–	–	–	–	–	–	–	22	Long	15	The pieces in layers 16, 17 and 18 all come from the openwork éboulis against the back wall of the Access Corridor. Three other pieces in this refit come from above layer 15 (in the Side Passage and the 27-S Chamber, in immediately overlying units or upwardly displaced along the wall) and, hence, are not being considered at this stage of the analysis.
1134	–	–	–	–	–	1	2	–	–	–	–	–	1	–	4	Long	20	One piece lost to the Mousterian Cone below. The layer 19 piece is a sieve-collected piece from P16 that is likely to have been post-depositionally displaced upwards (or incorrectly assigned due to décapage error), hence layer 20 is the assigned LoP.
1135	–	1	—	5	1	–	–	–	–	–	–	–	–	–	7	Adjacent	17	The layer 18 piece comes from against the north wall in P16, while the piece in layer 16 comes from the very base of the fill in the P18>19 stratigraphic cross-section, in a stratigraphic position akin to layer 16bis of the 27-S Chamber (i.e., it comes from fill of fissures in the bedrock of the ramp connecting the Access Corridor with the 27-S Chamber, a surface that was exposed as rock floor at…
1136	–	–	–	–	2	–	1	–	–	–	–	–	–	–	3	Anomalous	?	All three pieces are from against the north wall and, hence, conceivably reflect downward displacement via wall effect from layer 18 or from higher up in the sequence. Therefore, no LoP can be assigned.
1137	–	–	–	1	4	–	–	–	–	–	–	–	–	–	5	Adjacent	18	The layer 17 piece comes from a burrow-disturbed aerea.
1138	–	–	–	4	2	2	1	–	–	–	–	–	1	–	10	Long	18	The four pieces from layer 17 come from a root-disturbed areas, hence the LoP assignment to layer 18, as the two pieces therein are in stratigrapjically intact areas. The layer 20 piece comes from P15, against the north wall and reflects loss to underlying unit via wall effect — as does the one piece from the Mousterian Cone below.
1139	2	–	–	–	–	–	–	–	–	–	–	–	–	–	2	Intra	15
1140	–	1	–	–	–	1	5	1	1	–	–	–	2	1	12	Long	20	The layer 16 piece comes from the mouth of a deep burrow, the layer 19 piece from a root-disturbed area denoted as such in the décapage plan, and the layer 22 piece — reflecting, as with the three pieces from the Mousterian Cone below, loss to underlying unit via wall effect — comes from the openwork éboulis against the back wall in O16.
1141	–	–	–	–	2	–	–	–	–	–	–	–	–	–	2	Intra	18
1142	–	–	–	–	–	2	–	–	–	–	–	–	–	–	2	Intra	19
1143	–	1	–	–	–	12	5	–	–	–	–	–	–	–	18	Adjacent	19	The layer 16 piece is a N19 piece coming from a fissure in the bedrock of the ramp connecting the Access Corridor with the 27-S Chamber, a surface that was exposed as rock floor at the time of formation of layers 20-21 — much as with layer 16bis of grid units L-N/20-23. Note also that three of the five pieces marked layer 20 come right from the interface between the two units.
1144	–	–	–	1	–	1	–	–	–	–	–	–	–	–	2	Long	17	The piece from layer 19 is a small flake whose piece-plotting data are only approximate and place it in a disturbed area of the décapage surface.
1145	–	1	–	1	–	–	–	–	–	–	–	–	–	–	2	Adjacent	?	Both pieces are sieve-collected and come from the openwork éboulis against the back wall of the Access Corridor. The direction of displacement cannot be ascertained and no LoP is assgined.
1146	–	–	–	–	2	–	–	–	–	–	–	–	–	–	2	Intra	18
1147	2	–	–	–	–	–	–	–	–	–	–	–	–	–	2	Intra	15
1148	2	–	–	–	–	–	–	–	–	–	–	–	–	–	2	Intra	15
2000	–	–	–	–	–	–	2	16	–	–	–	–	–	–	18	Intra	21	The two layer 20 pieces are from the exact interface with layer 21 and their field assignment is an artefact of the error incorporated in the post-hoc differentiation of layer 21 as a separate stratigraphic unit (see Manuscript text).
TOTAL	83	26	7	57	78	94	65	31	45	15	4	1	22	15	543
