# Supplementary material for: Assessing site formation and assemblage integrity through stone tool refitting at Gruta da Oliveira (Almonda karst system, Torres Novas, Portugal): A Middle Paleolithic case study
Source: PLoS One. 2018 Feb 16;13(2):e0192423. doi: 10.1371/journal.pone.0192423 (PMC5815586; doi:10.1371/journal.pone.0192423)
Supplement: S2 Table — The nature of the refit links, the ensemble of provenience (EoP) assignment, and its rationale, are given for each set. The Mousterian Cone proveniences (layers 26–27) are highlighted. See main text for definitions. (XLSX) [file pone.0192423.s002.xlsx]

## Sheet: S2 Table
Table S2. Distribution per analytical unit of provenience (ensemble) of individual items in Gruta da Oliveira (layers 15-27) refit sets. The nature of the refit links, the ensemble of provenience (EoP) assignment, and its rationale, are given for each set. The Mousterian Cone proveniences (layers 26-27) are highlighted. See main text for definitions.
Refit #	15	16-19	20	21-22	23-25	CM	Total	Links	EoP*	Observations
1000	–	–	–	1	1	1	3	Long	21-22	One piece lost to the Mousterian Cone below.
1001	–	–	–	2	–		2	Intra	21-22
1002	–	–	–	2	1		3	Adjacent	21-22
1003	–	–	–	2	–		2	Intra	21-22
1004	–	–	–	1	–	1	2	Long	21-22	One piece lost to the Mousterian Cone below.
1005	–	–	–	2	–		2	Intra	21-22
1006	–	–	–	–	1	1	2	Adjacent	23-25
1007	–	–	–	1	–	1	2	Long	21-22	One piece lost to the Mousterian Cone below.
1008	–	–	–	–	1	1	2	Adjacent	23-25
1009	–	1	–	2	–		3	Long	16-19	The pieces from Ensemble 21-22 are in P15 against the north wall and reflect loss to underlying unit via wall effect.
1010	–	–	–	3	–		3	Adjacent	21-22
1011	–	8	4	–	–	2	14	Long	16-19	Two pieces lost to the Mousterian Cone below.
1012	–	–	–	2	3		5	Adjacent	21-22
1013	–	–	–	5	–		5	Intra	21-22
1014	–	–	–	3	1		4	Adjacent	21-22
1015	–	–	–	7	4		11	Adjacent	21-22
1016	–	–	–	–	–	2	2	Intra	?	Each of these two Mousterian Cone pieces could have come from any of the units above, so EoP is uncertain.
1017	–	–	–	2	–		2	Intra	21-22
1018	–	–	–	2	–		2	Intra	21-22
1019	2	–	–	–	–		2	Intra	15
1020	2	–	–	–	–		2	Intra	15
1021	–	2	–	–	–		2	Intra	16-19
1022	–	1	–	–	–	1	2	Long	16-19	One piece lost to the Mousterian Cone below.
1023	–	1	1	–	–		2	Adjacent	?	Both pieces come from the openwork éboulis against the back wall. Direction of movement cannot be ascertained, hence no EoP is assigned.
1024	1	–	–	–	–	1	2	Long	15	One piece lost to the Mousterian Cone below.
1025	–	1	1	–	–		2	Adjacent	?	One piece in Ensemble 16-19 comes from the openwork éboulis against the back wall and the layer 20 piece comes from against the north wall in P15. As both could be displaced, no EoP is assigned.
1026	–	1	–	1	–		2	Anomalous	?	Both pieces are in P15 against the north wall, so both could be displaced and no EoP is assigned.
1027	–	2	–	–	–		2	Intra	16-19
1028	–	2	–	–	–		2	Intra	16-19
1029	–	–	2	–	–		2	Intra	20
1030	–	–	–	2	–		2	Intra	21-22
1031	–	2	–	–	–		2	Intra	16-19
1032	–	2	–	–	–		2	Intra	16-19
1033	–	2	–	–	–		2	Intra	16-19
1034	1	1	–	–	–	1	3	Long	15	One piece lost to the Mousterian Cone below. The piece from Ensemble 16-19 comes from an area that the corresponding décapage plan denotes as “root-disturbed,” so the parsimonious view here is that layer 15 is the EoP with two pieces lost to underlying units or the Mousterian Cone via bioturbation and wall effect. That piece may also correspond to a labelling error, as the corresponding inventory…
1035	–	2	–	–	–		2	Intra	16-19
1036	–	–	–	1	1		2	Adjacent	21-22
1037	–	1	–	–	–	1	2	Long	16-19	One piece lost to the Mousterian Cone below.
1038	2	–	–	–	–		2	Intra	15
1039	–	2	–	–	–		2	Intra	16-19
1040	–	2	–	–	–		2	Intra	16-19
1041	–	–	–	2	–		2	Intra	21-22
1042	–	–	–	–	–	2	2	Intra	?	Each of these two Mousterian Cone pieces could have come from any of the units above, so EoP is uncertain.
1043	–	–	–	–	1	1	2	Adjacent	23-25
1044	–	2	–	–	–		2	Intra	16-19
1045	–	–	–	2	–		2	Intra	21-22
1046	–	1	1	–	–		2	Adjacent	?	The piece from Ensemble 16-19 is probably upwardly displaced because of a nearby small-mammal burrow (open during the excavation, between two field seasons) that penetrates deeply into the underlying deposit; probably a layer 20 knapping event, but no certainty is possible and no EoP is assigned.
1047	–	1	1	–	–		2	Adjacent	16-19
1048	2	–	–	–	–		2	Intra	15
1049	–	1	1	–	–		2	Adjacent	16-19
1050	–	2	1	–	–		3	Adjacent	16-19
1051	–	–	1	–	–	1	2	Long	20	One piece lost to the Mousterian Cone below.
1052	–	2	–	–	–		2	Intra	16-19
1053	–	–	1	1	–		2	Adjacent	?	Direction of the displacement cannot be determined, so no EoP is assigned.
1054	–	1	–	–	–	1	2	Long	16-19	One piece lost to the Mousterian Cone below.
1055	–	1	2	1	–		4	Adjacent	20	In the field, the piece from Ensemble 16-19 was assigned on the basis of elevation criteria but in fact comes from a fissure in the bedrock of the ramp connecting the Access Corridor with the 27-S Chamber, a surface that was exposed as rock floor at the time of formation of layers 20-21 — much as with layer 16bis of grid units L-N/20-23.
1056	2	–	1	–	–		3	Long	15	The layer 20 piece comes P15 against the wall and reflects loss to an underlying unit via wall effect.
1057	–	5	–	–	–		5	Intra	16-19
1058	–	4	–	–	–		4	Intra	16-19
1059	–	2	–	–	–		2	Intra	16-19
1060	–	–	2	–	–		2	Intra	20
1061	–	2	–	–	–		2	Intra	16-19
1062	–	6	–	–	–		6	Intra	16-19
1063	–	5	–	–	–		5	Intra	16-19
1064	–	2	1	–	–		3	Adjacent	16-19
1065	–	1	1	–	–		2	Adjacent	16-19
1066	–	2	–	–	–		2	Intra	16-19
1067	1	1	–	–	–		2	Adjacent	15
1068	–	–	1	1	–		2	Adjacent	21-22	The layer 20 piece is from the openwork éboulis against the back wall in O17 and reflects upward upward displacement, probably as a result of the major rock collapse events recorded at the elevation of layers 19-20, hence Ensemble 21-22 is the assigned EoP.
1069	3	1	–	–	–		4	Adjacent	15
1070	–	1	1	–	–		2	Adjacent	16-19
1071	–	1	1	–	–		2	Adjacent	20	The EoP assigned is layer 20 because the piece in Ensemble 16-19 comes from a burrow.
1072	–	1	1	–	–		2	Adjacent	16-19
1073	2	–	–	–	–		2	Intra	15
1074	–	2	–	–	1	1	4	Long	16-19	The pieces in Ensemble 23-25 and the Mousterian Cone reflect loss to underlying unit via wall effect.
1075	2	–	–	–	–		2	Intra	15
1076	–	2	1	1	–		4	Anomalous	?	Given the vertical scatter, no EoP is assigned.
1077	1	2	–	–	–		3	Adjacent	15
1078	–	4	–	–	1		5	Long	16-19	The piece in Ensemble 23-25 comes from against the north wall in P15 and reflects loss to underlying unit via wall effect.
1079	–	4	–	–	–		4	Intra	16-19
1080	–	3	2	–	–		5	Adjacent	16-19
1081	–	2	–	–	–		2	Intra	16-19
1082	–	1	1	–	–		2	Adjacent	20
1083	–	2	–	–	–		2	Intra	16-19
1084	–	1	–	1	1		3	Anomalous	?	The piece from Ensemble 21-22 is a labeling error. The other two pieces come from against the north wall, so the direction of the displacement cannot be ascertained and no EoP is assigned.
1085	–	2	–	–	–		2	Intra	16-19
1086	–	1	1	–	–		2	Adjacent	20	The piece from Ensemble 16-19 is in O17, in the openwork éboulis against the back wall, and reflects upward displacement, probably as a result of the major rock collapse events recorded at the elevation of layers 19-20. Hence, layer 20 is the assigned EoP.
1087	1	1	–	–	–		2	Adjacent	15
1088	–	1	–	–	1	1	3	Long	16-19	The piece in Ensemble 23-25 is from against the north wall in P15. As with the Mousterian Cone piece, it reflects loss to underlying unit via wall effect.
1089	–	–	1	–	1		2	Long	20	The piece in Ensemble 23-25 comes from against the north wall in P15 and reflects loss to underlying unit via wall effect.
1090	–	–	2	–	–		2	Intra	20
1091	–	3	–	–	–		3	Intra	16-19
1092	–	–	2	–	–		2	Intra	20
1093	–	2	–	–	–		2	Intra	16-19
1094	–	2	–	–	–		2	Intra	16-19
1095	2	–	–	–	–		2	Intra	15
1096	–	–	1	1	–		2	Adjacent	?	Both pieces come from the openwork éboulis against the back wall. Direction of movement cannot be ascertained, hence no EoP is assigned.
1097	–	–	3	1	–		4	Adjacent	20
1098	–	–	–	2	–		2	Intra	21-22
1099	–	2	–	–	–		2	Intra	16-19
1100	–	5	–	–	–	1	6	Long	16-19	One piece lost to the Mousterian Cone below.
1101	1	–	–	–	–	1	2	Long	15	One piece lost to the Mousterian Cone below.
1102	–	2	–	–	–		2	Intra	16-19
1103	–	2	–	–	–		2	Intra	16-19
1104	–	5	2	–	–		7	Adjacent	16-19
1105	2	–	–	–	–		2	Intra	15
1106	–	4	1	–	–	2	7	Long	16-19	Two pieces lost to the Mousterian Cone below.
1107	–	2	1	–	–		3	Adjacent	16-19
1108	–	4	–	2	–		6	Long	16-19	The pieces from Ensemble 21-22 come from against the wall in P/15-16 and reflect loss to unerlying unit via wall effect.
1109	–	4	1	–	–		5	Adjacent	16-19
1110	–	2	–	–	–		2	Adjacent	16-19
1111	–	3	–	–	–		3	Intra	16-19
1112	–	4	3	–	–		7	Adjacent	16-19
1113	–	7	–	2	1		10	Long	16-19	The pieces in Ensembles 21-22 and 23-25 come from P/15-16 against the north wall and reflect loss to underlying unit via wall effect.
1114	–	4	–	–	–	3	7	Long	16-19	Three pieces lost to the Mousterian Cone below.
1115	–	6	–	–	–		6	Intra	16-19
1116	–	3	–	–	–		3	Intra	16-19
1117	–	4	1	–	–	2	7	Long	16-19	Two pieces lost to the Mousterian Cone below.
1118	1	1	–	–	–		2	Adjacent	15
1119	–	6	–	–	–		6	Intra	16-19
1120	1	1	–	–	–	2	4	Long	15	Two pieces lost to the Mouterian Cone below.
1121	–	2	–	–	–		2	Intra	16-19
1122	1	7	–	–	–		8	Adjacent	16-19
1123	8	–	–	–	–		8	Intra	15
1124	–	10	–	–	–		10	Intra	16-19
1125	–	2	–	–	–		2	Intra	16-19
1126	–	1	1	–	–		2	Adjacent	20
1127	2	2	–	–	–		4	Adjacent	15
1128	7	1	–	–	–		8	Intra	15
1129	2	–	–	–	–		2	Intra	15
1130	–	2	–	–	–	1	3	Long	16-19	One piece lost to the Mousterian Cone below.
1131	6	–	–	–	–		6	Intra	15
1132	3	–	–	–	–		3	Intra	15
1133	19	3	–	–	–		22	Adjacent	15	Three other pieces in this refit come from above layer 15 (in the Side Passage and the 27-S Chamber, in immediately overlying units or upwardly displaced along the wall) and, hence, are not being considered at this stage of the analysis.
1134	–	1	2	–	–	1	4	Long	20	One piece lost to the Mousterian Cone below.
1135	–	7	–	–	–		7	Intra	16-19
1136	–	2	1	–	–		3	Adjacent	16-19
1137	–	5	–	–	–		5	Intra	16-19
1138	–	8	1	–	–	1	10	Long	16-19	One piece lost to the Mousterian Cone below.
1139	2	–	–	–	–		2	Intra	15
1140	–	2	5	2	–	3	12	Long	20	Three pieces lost to the Mousterian Cone below.
1141	–	2	–	–	–		2	Intra	16-19
1142	–	2	–	–	–		2	Intra	16-19
1143	–	13	5	–	–		18	Adjacent	16-19
1144	–	2	–	–	–		2	Intra	16-19
1145	–	2	–	–	–		2	Intra	16-19
1146	–	2	–	–	–		2	Intra	16-19
1147	2	–	–	–	–		2	Intra	15
1148	2	–	–	–	–		2	Intra	15
2000	–	–	2	16	–		18	Intra	21-22	The pieces from layer 20 are at the exact interface with layer 21 and their field assignment is an artefact of the error incorporated in the post-hoc differentiation of layer 21 as a separate stratigraphic unit (see Manuscript text).
TOTAL	83	262	65	76	20	37	543
